# Supplementary material for: Analysis of climate factors and dengue incidence in the metropolitan region of Rio de Janeiro, Brazil
Source: PLoS One. 2021 May 20;16(5):e0251403. doi: 10.1371/journal.pone.0251403 (PMC8136695; doi:10.1371/journal.pone.0251403)
Supplement: S1 Data — (XLSX) [file pone.0251403.s001.xlsx]

## Sheet: Planilha1
year-month	dengue notified cases - Fig 1
2007-01	17
2007-02	57
2007-03	110
2007-04	101
2007-05	130
2007-06	69
2007-07	67
2007-08	44
2007-09	54
2007-10	30
2007-11	60
2007-12	59
2008-01	274
2008-02	672
2008-03	5129
2008-04	6445
2008-05	2423
2008-06	871
2008-07	312
2008-08	205
2008-09	174
2008-10	669
2008-11	56
2008-12	84
2009-01	70
2009-02	82
2009-03	107
2009-04	50
2009-05	31
2009-06	21
2009-07	25
2009-08	16
2009-09	7
2009-10	10
2009-11	26
2009-12	14
2010-01	22
2010-02	23
2010-03	72
2010-04	155
2010-05	214
2010-06	191
2010-07	213
2010-08	217
2010-09	204
2010-10	78
2010-11	102
2010-12	83
2011-01	311
2011-02	1079
2011-03	2076
2011-04	3702
2011-05	1739
2011-06	647
2011-07	180
2011-08	64
2011-09	58
2011-10	53
2011-11	68
2011-12	134
2012-01	149
2012-02	170
2012-03	341
2012-04	513
2012-05	755
2012-06	513
2012-07	414
2012-08	288
2012-09	150
2012-10	52
2012-11	63
2012-12	66
2013-01	382
2013-02	1225
2013-03	1678
2013-04	1781
2013-05	1288
2013-06	334
2013-07	109
2013-08	158
2013-09	133
2013-10	42
2013-11	28
2013-12	33
2014-01	78
2014-02	40
2014-03	53
2014-04	44
2014-05	59
2014-06	52
2014-07	25
2014-08	19
2014-09	25
2014-10	19
2014-11	11
2014-12	15
2015-01	19
2015-02	19
2015-03	19
2015-04	38
2015-05	46
2015-06	80
2015-07	87
2015-08	26
2015-09	27
2015-10	21
2015-11	22
2015-12	33
2016-01	121
2016-02	140
2016-03	355
2016-04	552
2016-05	259
2016-06	67
2016-07	31
2016-08	14
2016-09	7
2016-10	6
2016-11	30
2016-12	42
