# Supplementary material for: Analysis of climate factors and dengue incidence in the metropolitan region of Rio de Janeiro, Brazil
Source: PLoS One. 2021 May 20;16(5):e0251403. doi: 10.1371/journal.pone.0251403 (PMC8136695; doi:10.1371/journal.pone.0251403)
Supplement: S2 Data — (XLSX) [file pone.0251403.s002.xlsx]

## Sheet: Planilha1
year-month	incidence rate per 100.000 inhabitants - Fig 2
2007-01	2.01736
2007-02	6.76409
2007-03	13.0535
2007-04	11.9855
2007-05	15.4269
2007-06	8.1881
2007-07	7.95077
2007-08	5.2214
2007-09	6.40808
2007-10	3.56004
2007-11	7.12009
2007-12	7.00142
2008-01	31.6986
2008-02	77.7425
2008-03	593.365
2008-04	745.611
2008-05	280.313
2008-06	100.764
2008-07	36.0947
2008-08	23.7161
2008-09	20.1298
2008-10	77.3954
2008-11	6.47854
2008-12	9.71781
2009-01	8.02051
2009-02	9.39546
2009-03	12.2599
2009-04	5.72894
2009-05	3.55194
2009-06	2.40615
2009-07	2.86447
2009-08	1.83326
2009-09	0.802051
2009-10	1.14579
2009-11	2.97905
2009-12	1.6041
2010-01	2.57295
2010-02	2.68991
2010-03	8.42058
2010-04	18.1276
2010-05	25.0278
2010-06	22.3379
2010-07	24.9109
2010-08	25.3787
2010-09	23.8583
2010-10	9.12229
2010-11	11.9292
2010-12	9.70706
2011-01	36.1142
2011-02	125.296
2011-03	241.071
2011-04	429.886
2011-05	201.937
2011-06	75.1314
2011-07	20.9021
2011-08	7.43185
2011-09	6.73512
2011-10	6.1545
2011-11	7.89634
2011-12	15.5604
2012-01	17.1844
2012-02	19.6063
2012-03	39.328
2012-04	59.165
2012-05	87.0752
2012-06	59.165
2012-07	47.7472
2012-08	33.2154
2012-09	17.2997
2012-10	5.99723
2012-11	7.26587
2012-12	7.61187
2013-01	43.711
2013-02	140.173
2013-03	192.008
2013-04	203.794
2013-05	147.382
2013-06	38.2186
2013-07	12.4725
2013-08	18.0794
2013-09	15.2188
2013-10	4.80593
2013-11	3.20395
2013-12	3.77609
2014-01	8.87976
2014-02	4.55372
2014-03	6.03368
2014-04	5.0091
2014-05	6.71674
2014-06	5.91984
2014-07	2.84608
2014-08	2.16302
2014-09	2.84608
2014-10	2.16302
2014-11	1.25227
2014-12	1.70765
2015-01	2.15242
2015-02	2.15242
2015-03	2.15242
2015-04	4.30483
2015-05	5.21111
2015-06	9.0628
2015-07	9.8558
2015-08	2.94541
2015-09	3.0587
2015-10	2.37899
2015-11	2.49227
2015-12	3.73841
2016-01	13.6428
2016-02	15.785
2016-03	40.0263
2016-04	62.2381
2016-05	29.2023
2016-06	7.55426
2016-07	3.49525
2016-08	1.5785
2016-09	0.789251
2016-10	0.676501
2016-11	3.3825
2016-12	4.73551
