# Supplementary material for: Analysis of climate factors and dengue incidence in the metropolitan region of Rio de Janeiro, Brazil
Source: PLoS One. 2021 May 20;16(5):e0251403. doi: 10.1371/journal.pone.0251403 (PMC8136695; doi:10.1371/journal.pone.0251403)
Supplement: S3 Data — (XLSX) [file pone.0251403.s003.xlsx]

## Sheet: Planilha1
year-month	logarithm of incidence rate - Fig 3
2007-01	0.701789
2007-02	1.91163
2007-03	2.56906
2007-04	2.4837
2007-05	2.73611
2007-06	2.10268
2007-07	2.07327
2007-08	1.65277
2007-09	1.85756
2007-10	1.26977
2007-11	1.96292
2007-12	1.94611
2008-01	3.45627
2008-02	4.3534
2008-03	6.38581
2008-04	6.6142
2008-05	5.63591
2008-06	4.61279
2008-07	3.58615
2008-08	3.16615
2008-09	3.0022
2008-10	4.34893
2008-11	1.8685
2008-12	2.27396
2009-01	2.082
2009-02	2.24023
2009-03	2.50634
2009-04	1.74553
2009-05	1.26749
2009-06	0.87803
2009-07	1.05238
2009-08	0.606096
2009-09	-0.220583
2009-10	0.136092
2009-11	1.0916
2009-12	0.472565
2010-01	0.945055
2010-02	0.989507
2010-03	2.13068
2010-04	2.89744
2010-05	3.21999
2010-06	3.10629
2010-07	3.2153
2010-08	3.23391
2010-09	3.17213
2010-10	2.21072
2010-11	2.47899
2010-12	2.27285
2011-01	3.58669
2011-02	4.83068
2011-03	5.48509
2011-04	6.06352
2011-05	5.30796
2011-06	4.31924
2011-07	3.03985
2011-08	2.00578
2011-09	1.90734
2011-10	1.81718
2011-11	2.0664
2011-12	2.74473
2012-01	2.844
2012-02	2.97585
2012-03	3.67194
2012-04	4.08033
2012-05	4.46677
2012-06	4.08033
2012-07	3.86592
2012-08	3.50301
2012-09	2.85069
2012-10	1.7913
2012-11	1.98319
2012-12	2.02971
2013-01	3.7776
2013-02	4.94288
2013-03	5.25754
2013-04	5.31711
2013-05	4.99303
2013-06	3.64332
2013-07	2.52353
2013-08	2.89478
2013-09	2.72253
2013-10	1.56985
2013-11	1.16438
2013-12	1.32869
2014-01	2.18377
2014-02	1.51595
2014-03	1.79736
2014-04	1.61126
2014-05	1.9046
2014-06	1.77831
2014-07	1.04594
2014-08	0.771505
2014-09	1.04594
2014-10	0.771505
2014-11	0.224961
2014-12	0.535116
2015-01	0.766591
2015-02	0.766591
2015-03	0.766591
2015-04	1.45974
2015-05	1.65079
2015-06	2.20418
2015-07	2.28806
2015-08	1.08025
2015-09	1.11799
2015-10	0.866674
2015-11	0.913194
2015-12	1.31866
2016-01	2.61321
2016-02	2.75906
2016-03	3.68954
2016-04	4.13097
2016-05	3.37425
2016-06	2.02211
2016-07	1.25141
2016-08	0.456476
2016-09	-0.236671
2016-10	-0.390822
2016-11	1.21862
2016-12	1.55509
