# Supplementary material for: Analysis of climate factors and dengue incidence in the metropolitan region of Rio de Janeiro, Brazil
Source: PLoS One. 2021 May 20;16(5):e0251403. doi: 10.1371/journal.pone.0251403 (PMC8136695; doi:10.1371/journal.pone.0251403)
Supplement: S4 Data — (XLSX) [file pone.0251403.s004.xlsx]

## Sheet: Planilha1
year-month	dengue observed values Fig. 5	fitted values - Fig. 5
2007-01	17
2007-02	57
2007-03	110	78.7735
2007-04	101	102.328
2007-05	130	89.0505
2007-06	69	121.197
2007-07	67	52.7352
2007-08	44	55.4022
2007-09	54	36.735
2007-10	30	47.6782
2007-11	60	27.6903
2007-12	59	82.7365
2008-01	274	91.7726
2008-02	672	425.9
2008-03	5129	764.252
2008-04	6445	5480.7
2008-05	2423	4211.73
2008-06	871	1118.57
2008-07	312	398.249
2008-08	205	160.25
2008-09	174	135.396
2008-10	669	138.197
2008-11	56	619.433
2008-12	84	44.4305
2009-01	70	128.078
2009-02	82	117.379
2009-03	107	127.528
2009-04	50	120.699
2009-05	31	53.0421
2009-06	21	35.4482
2009-07	25	21.5277
2009-08	16	27.2429
2009-09	7	17.2925
2009-10	10	8.18572
2009-11	26	14.0459
2009-12	14	51.7571
2010-01	22	37.6871
2010-02	23	54.7502
2010-03	72	39.8034
2010-04	155	134.502
2010-05	214	238.565
2010-06	191	208.971
2010-07	213	128.599
2010-08	217	159.543
2010-09	204	152.647
2010-10	78	141.259
2010-11	102	69.9364
2010-12	83	156.507
2011-01	311	180.003
2011-02	1079	521.224
2011-03	2076	865.826
2011-04	3702	1950.84
2011-05	1739	3329.6
2011-06	647	993.731
2011-07	180	335.474
2011-08	64	105.042
2011-09	58	46.9328
2011-10	53	46.5421
2011-11	68	41.105
2011-12	134	53.0337
2012-01	149	130.483
2012-02	170	258.549
2012-03	341	297.418
2012-04	513	377.178
2012-05	755	383.21
2012-06	513	509.005
2012-07	414	335.29
2012-08	288	257.012
2012-09	150	166.619
2012-10	52	104.057
2012-11	63	41.8205
2012-12	66	71.6643
2013-01	382	72.4475
2013-02	1225	685.371
2013-03	1678	1308.24
2013-04	1781	1475.65
2013-05	1288	1355.76
2013-06	334	731.126
2013-07	109	180.639
2013-08	158	80.3457
2013-09	133	133.407
2013-10	42	96.7632
2013-11	28	33.1403
2013-12	33	33.7643
2014-01	78	53.8584
2014-02	40	95.7226
2014-03	53	32.1106
2014-04	44	54.8603
2014-05	59	50.8288
2014-06	52	62.6168
2014-07	25	45.2121
2014-08	19	21.398
2014-09	25	18.5881
2014-10	19	25.8326
2014-11	11	19.8582
2014-12	15	14.1221
2015-01	19	20.809
2015-02	19	23.9161
2015-03	19	25.0154
2015-04	38	27.5212
2015-05	46	47.4158
2015-06	80	42.1518
2015-07	87	80.3604
2015-08	26	74.9243
2015-09	27	18.9783
2015-10	21	28.4124
2015-11	22	21.8431
2015-12	33	28.543
