# Supplementary material for: Analysis of climate factors and dengue incidence in the metropolitan region of Rio de Janeiro, Brazil
Source: PLoS One. 2021 May 20;16(5):e0251403. doi: 10.1371/journal.pone.0251403 (PMC8136695; doi:10.1371/journal.pone.0251403)
Supplement: S5 Data — (XLSX) [file pone.0251403.s005.xlsx]

## Sheet: Planilha1
year-month	dengue notified cases and circulating serotype - observed values Fig.6	forecast values Fig.6
2016-01	121	45.4208
2016-02	140	229.191
2016-03	355	236.608
2016-04	552	411.773
2016-05	259	373.898
2016-06	67	144.215
2016-07	31	49.6538
2016-08	14	26.3951
2016-09	7	12.961
2016-10	6	8.36522
2016-11	30	8.37131
2016-12	42	87.4516
