# Supplementary material for: Analysis of climate factors and dengue incidence in the metropolitan region of Rio de Janeiro, Brazil
Source: PLoS One. 2021 May 20;16(5):e0251403. doi: 10.1371/journal.pone.0251403 (PMC8136695; doi:10.1371/journal.pone.0251403)
Supplement: S6 Data — (XLSX) [file pone.0251403.s006.xlsx]

## Sheet: Data and Results
year-month	dengue notified cases - Fig 1 and observed values Fig. 5 and Fig. 6	incidence rate per 100.000 inhabitants - Fig 2 variables y in model ARMAX	logarithm of incidence rate - Fig 3	rainfall variables Pluv in model ARMAX	fitted values - Fig. 5	forecast values Fig.6	year	population
2007-01	17	2.01736	0.701789	301.8			2007	842686
2007-02	57	6.76409	1.91163	82.8			2008	864392
2007-03	110	13.0535	2.56906	101.6	78.7735		2009	872762
2007-04	101	11.9855	2.4837	145.4	102.328		2010	855048
2007-05	130	15.4269	2.73611	141.6	89.0505		2011	861158
2007-06	69	8.1881	2.10268	33.2	121.197		2012	867067
2007-07	67	7.95077	2.07327	79.6	52.7352		2013	873921
2007-08	44	5.2214	1.65277	54.6	55.4022		2014	878402
2007-09	54	6.40808	1.85756	51.2	36.735		2015	882729
2007-10	30	3.56004	1.26977	127.4	47.6782		2016	886917
2007-11	60	7.12009	1.96292	292.6	27.6903
2007-12	59	7.00142	1.94611	352.2	82.7365
2008-01	274	31.6986	3.45627	306	91.7726
2008-02	672	77.7425	4.3534	307.2	425.9
2008-03	5129	593.365	6.38581	365	764.252
2008-04	6445	745.611	6.6142	235.8	5480.7
2008-05	2423	280.313	5.63591	101.6	4211.73
2008-06	871	100.764	4.61279	58	1118.57
2008-07	312	36.0947	3.58615	41.6	398.249
2008-08	205	23.7161	3.16615	104	160.25
2008-09	174	20.1298	3.0022	143.8	135.396
2008-10	669	77.3954	4.34893	194	138.197
2008-11	56	6.47854	1.8685	270.3	619.433
2008-12	84	9.71781	2.27396	346.6	44.4305
2009-01	70	8.02051	2.082	437.6	128.078
2009-02	82	9.39546	2.24023	280.8	117.379
2009-03	107	12.2599	2.50634	160.6	127.528
2009-04	50	5.72894	1.74553	249.4	120.699
2009-05	31	3.55194	1.26749	136.2	53.0421
2009-06	21	2.40615	0.87803	65.2	35.4482
2009-07	25	2.86447	1.05238	104.4	21.5277
2009-08	16	1.83326	0.606096	101.469	27.2429
2009-09	7	0.802051	-0.220583	109.86	17.2925
2009-10	10	1.14579	0.136092	120	8.18572
2009-11	26	2.97905	1.0916	430	14.0459
2009-12	14	1.6041	0.472565	611.8	51.7571
2010-01	22	2.57295	0.945055	301.8	37.6871
2010-02	23	2.68991	0.989507	309.8	54.7502
2010-03	72	8.42058	2.13068	356.2	39.8034
2010-04	155	18.1276	2.89744	330.4	134.502
2010-05	214	25.0278	3.21999	99.6	238.565
2010-06	191	22.3379	3.10629	22.8	208.971
2010-07	213	24.9109	3.2153	144.6	128.599
2010-08	217	25.3787	3.23391	22.4	159.543
2010-09	204	23.8583	3.17213	102.4	152.647
2010-10	78	9.12229	2.21072	252.4	141.259
2010-11	102	11.9292	2.47899	421	69.9364
2010-12	83	9.70706	2.27285	610	156.507
2011-01	311	36.1142	3.58669	225.6	180.003
2011-02	1079	125.296	4.83068	102.6	521.224
2011-03	2076	241.071	5.48509	495.6	865.826
2011-04	3702	429.886	6.06352	265.8	1950.84
2011-05	1739	201.937	5.30796	170.4	3329.6
2011-06	647	75.1314	4.31924	62.2	993.731
2011-07	180	20.9021	3.03985	102.8	335.474
2011-08	64	7.43185	2.00578	75.6	105.042
2011-09	58	6.73512	1.90734	12.6	46.9328
2011-10	53	6.1545	1.81718	17.8	46.5421
2011-11	68	7.89634	2.0664	1.6	41.105
2011-12	134	15.5604	2.74473	212.4	53.0337
2012-01	149	17.1844	2.844	623.043	130.483
2012-02	170	19.6063	2.97585	344.084	258.549
2012-03	341	39.328	3.67194	194.231	297.418
2012-04	513	59.165	4.08033	91.4	377.178
2012-05	755	87.0752	4.46677	141.2	383.21
2012-06	513	59.165	4.08033	143.6	509.005
2012-07	414	47.7472	3.86592	45.8	335.29
2012-08	288	33.2154	3.50301	33.6	257.012
2012-09	150	17.2997	2.85069	140.4	166.619
2012-10	52	5.99723	1.7913	95.8	104.057
2012-11	63	7.26587	1.98319	241.2	41.8205
2012-12	66	7.61187	2.02971	129.2	71.6643
2013-01	382	43.711	3.7776	590.2	72.4475
2013-02	1225	140.173	4.94288	91.2	685.371
2013-03	1678	192.008	5.25754	471.2	1308.24
2013-04	1781	203.794	5.31711	127	1475.65
2013-05	1288	147.382	4.99303	158	1355.76
2013-06	334	38.2186	3.64332	66.2	731.126
2013-07	109	12.4725	2.52353	190.2	180.639
2013-08	158	18.0794	2.89478	34.4	80.3457
2013-09	133	15.2188	2.72253	87.8	133.407
2013-10	42	4.80593	1.56985	102.6	96.7632
2013-11	28	3.20395	1.16438	260	33.1403
2013-12	33	3.77609	1.32869	318.2	33.7643
2014-01	78	8.87976	2.18377	67.4	53.8584
2014-02	40	4.55372	1.51595	50.8	95.7226
2014-03	53	6.03368	1.79736	160.2	32.1106
2014-04	44	5.0091	1.61126	212.4	54.8603
2014-05	59	6.71674	1.9046	75.4	50.8288
2014-06	52	5.91984	1.77831	62.8	62.6168
2014-07	25	2.84608	1.04594	50.2	45.2121
2014-08	19	2.16302	0.771505	58.8	21.398
2014-09	25	2.84608	1.04594	51	18.5881
2014-10	19	2.16302	0.771505	110.6	25.8326
2014-11	11	1.25227	0.224961	196.2	19.8582
2014-12	15	1.70765	0.535116	105.2	14.1221
2015-01	19	2.15242	0.766591	141.8	20.809
2015-02	19	2.15242	0.766591	185.6	23.9161
2015-03	19	2.15242	0.766591	229.4	25.0154
2015-04	38	4.30483	1.45974	70.2	27.5212
2015-05	46	5.21111	1.65079	43	47.4158
2015-06	80	9.0628	2.20418	157	42.1518
2015-07	87	9.8558	2.28806	34.2	80.3604
2015-08	26	2.94541	1.08025	21	74.9243
2015-09	27	3.0587	1.11799	138.4	18.9783
2015-10	21	2.37899	0.866674	52.8	28.4124
2015-11	22	2.49227	0.913194	251.8	21.8431
2015-12	33	3.73841	1.31866	151.8	28.543
2016-01	121	13.6428	2.61321	525.2		45.4208
2016-02	140	15.785	2.75906	356		229.191
2016-03	355	40.0263	3.68954	190.4		236.608
2016-04	552	62.2381	4.13097	18.6		411.773
2016-05	259	29.2023	3.37425	64.6		373.898
2016-06	67	7.55426	2.02211	161.8		144.215
2016-07	31	3.49525	1.25141	8		49.6538
2016-08	14	1.5785	0.456476	80.8		26.3951
2016-09	7	0.789251	-0.236671	119.8		12.961
2016-10	6	0.676501	-0.390822	112		8.36522
2016-11	30	3.3825	1.21862	657.2		8.37131
2016-12	42	4.73551	1.55509	236.8		87.4516
